# Supplementary material for: Impact of renal function on the efficacy of low-voltage area ablation after pulmonary vein isolation: a sub-analysis of the SUPPRESS-AF trial
Source: Europace. 2025 Sep 2;27(9):euaf205. doi: 10.1093/europace/euaf205 (PMC12448949; doi:10.1093/europace/euaf205)
Supplement: euaf205_Supplementary_Data [file euaf205_supplementary_data.zip]

Archive with 3 entries (3 files):
- CKD_figure S 2_SAF subanalysis.pdf
- CKD_supplementary table_SAF subanalysis.docx
- CKD_figure S 1_SAF subanalysis.pdf
